# Supplementary material for: Hypoglycemia prevention practice and associated factors among diabetes mellitus patients in Ethiopia: Systematic review and meta-analyssis
Source: PLoS One. 2022 Nov 1;17(11):e0275786. doi: 10.1371/journal.pone.0275786 (PMC9624414; doi:10.1371/journal.pone.0275786)
Supplement: S1 Dataset — (CSV) [file pone.0275786.s001.csv]

Recent queries in pmc
Search	Query	Items found	Time
#2	Search ("hypoglycaemia"[All Fields] OR "hypoglycemia"[MeSH Terms] OR "hypoglycemia"[All Fields]) AND ("prevention and control"[Subheading] OR ("prevention"[All Fields] AND "control"[All Fields]) OR "prevention and control"[All Fields] OR "prevention"[All Fields]) AND "practice"[All Fields] AND Associated[All Fields] AND Factors[All Fields] AND ("diabetes mellitus"[MeSH Terms] OR ("diabetes"[All F…	249	15:41:34
#1	Search Hypoglycemia prevention practice and Associated Factors among Diabetes mellitus Patients in Ethiopia	249	15:41:03
